# Supplementary material for: Nanoencapsulation of amitriptyline enhances the potency of antidepressant-like effects and exhibits anxiolytic-like effects in Wistar rats
Source: PLoS One. 2025 Feb 28;20(2):e0316389. doi: 10.1371/journal.pone.0316389 (PMC11870345; doi:10.1371/journal.pone.0316389)
Supplement: S1 File — Raw data for the dose-response curves in the FST for Ami-S and Ami-NPs. (XLSX) [file pone.0316389.s001.xlsx]

## Sheet: Ami-S
veh	Ami-S-4 mg/Kg	Ami-S-7 mg/Kg	Ami-S-12 mg/Kg	Ami-S-17 mg/Kg	Ami-S-22 mg/Kg
198	153	210	200	191	167
198	170	240	207	135	168
194	224	212	109	143	177
240	230	219	196	135	132
167		208	175	150	110
		200	175	135	174

## Sheet: Ami-NPs
control nano s/ami	4 mg/Kg (Ami-Nps)	7 mg/Kg (Ami-NPs)	10 mg/Kg (Ami-NPs)	12 mg/Kg (Ami-NPs)	17 mg/kg (Ami-NPs)
237	229	187	107	153	198
263	182	189	100	86	203
200	186	27	42	119	93
229	182	238	77	127	221
	192	219	133	160	147
				68	185
					123
