# Supplementary material for: Nanoencapsulation of amitriptyline enhances the potency of antidepressant-like effects and exhibits anxiolytic-like effects in Wistar rats
Source: PLoS One. 2025 Feb 28;20(2):e0316389. doi: 10.1371/journal.pone.0316389 (PMC11870345; doi:10.1371/journal.pone.0316389)
Supplement: S2 File — Raw data for the parameters analyzed in the OFT for Ami-S, Ami-NPs, and their respective control groups. (XLSX) [file pone.0316389.s002.xlsx]

## Sheet: inner zone
control solucion	control nano	12 mg/Kg (Ami-S)	12 mg/Kg (Ami-NPs)
11	87	27	5
21	55	18	7
36	23	12	47
5	180	52	39
12	9	32	44
16	19	42	37

## Sheet: inactivity time
control solucion	control nano	12 mg/Kg (Ami-S)	12 mg/Kg (Ami-NPs)
206	459	284	550
438	374	232	503
109	329	369	381
406	413	297	441
398	553	240	406
289	527	321

## Sheet: number of cross squares
control solucion	control-nano	12 mg/Kg (Ami-S)	12 mg/Kg (Ami-NPs)
80	141	191	26
48	173	194	71
283	146	176	190
116	125	112	95
201	23	258	140
174	65	120	286

## Sheet: rearings
control nano	control nanoparticulas	12 mg/Kg (Ami-S)	12 mg/Kg (Ami-NPs)
20	20	36	4
12	41	67	6
96	32	57	31
39	12	30	17
36	5	74	32
51	4	53	65

## Sheet: self-grooming
Control	control nano	12 mg/Kg (Ami-S)	12 mg/Kg (Ami-NPs)
0	2	0	0
1	3	2	3
4	5	6	3
5	5	0	2
5	4	6	4
4	3	4	6

## Sheet: feces
control solucion	control nano	12 mg/Kg (Ami-S)	12 mg/Kg (Ami-NPs)
3	0	0	0
3	0	0	0
2	0	0	0
0	0	0	2
2	0	4	1
0	0	2	1
