# Supplementary material for: Nanoencapsulation of amitriptyline enhances the potency of antidepressant-like effects and exhibits anxiolytic-like effects in Wistar rats
Source: PLoS One. 2025 Feb 28;20(2):e0316389. doi: 10.1371/journal.pone.0316389 (PMC11870345; doi:10.1371/journal.pone.0316389)
Supplement: S3 File — Raw data for the parameter analyzed in the EPM for Ami-S, Ami-NPs, and their respective control groups. (XLSX) [file pone.0316389.s003.xlsx]

## Sheet: time in open arms
control solucion	control (nano)	12 mg/Kg (Ami-S)	12 mg/Kg (Ami-NPs)
9	26	0	0
29	9	12	0
0	7	0	0
0	0	0	191
0	50	31	42
0	9	48	0

## Sheet: time in closed arms
control solucion	control (nano)	12 mg/Kg (Ami-S)	12 mg/Kg (Ami-NPs)
188	202	244	0
183	204	171	299
206	211	219	235
164	199	172	40
244	117	152	34
288	224	159	239

## Sheet: time in NZ
control solucion	control (nano)	12 mg/Kg (Ami-S)	12 mg/Kg (Ami-NPs)
103	72	56	300
88	87	117	1
94	82	81	65
135	101	128	69
56	133	117	224
12	67	93	61

## Sheet: entries into open arms
control solucion	control (nano)	12 mg/Kg (Ami-S)	12 mg/Kg (Ami-NPs)
1	4	0	0
4	1	1	0
0	1	0	0
0	0	0	4
0	6	4	3
0	1	7	0

## Sheet: entries into closed arms
control solucion	control (nano)	12 mg/Kg (Ami-S)	12 mg/Kg (Ami-NPs)
12	9	9	0
10	10	15	1
14	10	5	4
13	5	11	2
6	9	16	2
2	5	13	4

## Sheet: entries into arms
control solucion	control (nano)	12 mg/Kg (Ami-S)	12 mg/Kg (Ami-NPs)
13	13	9	0
14	11	16	1
14	11	5	4
13	5	11	6
6	15	20	5
2	6	20	4
