# Supplementary material for: Nanoencapsulation of amitriptyline enhances the potency of antidepressant-like effects and exhibits anxiolytic-like effects in Wistar rats
Source: PLoS One. 2025 Feb 28;20(2):e0316389. doi: 10.1371/journal.pone.0316389 (PMC11870345; doi:10.1371/journal.pone.0316389)
Supplement: S4 File — Raw data for Ami-S, Ami-NPs, and their respective control groups in the MBT. (XLSX) [file pone.0316389.s004.xlsx]

## Sheet: Hoja1
control solucion	control nano	12 mg/Kg (Ami-s)	12 mg/Kg (Ami-NPs)
12	6	2	4
10	5	6	2
8	10	3	2
14	13	2	2
20	8	6	2
12	10
